# Supplementary material for: Maturation of hiPSC-derived cardiomyocytes promotes adult alternative splicing of SCN5A and reveals changes in sodium current associated with cardiac arrhythmia
Source: Cardiovasc Res. 2022 Apr 8;119(1):167–82. doi: 10.1093/cvr/cvac059 (PMC10022870; doi:10.1093/cvr/cvac059)
Supplement: cvac059_Supplementary_Data [file cvac059_supplementary_data.zip]

Archive with 4 entries (4 files):
- MT_hiPSC_corr-corr.avi
- MT_hiPSC_corr-R225W.avi
- MT_hiPSC_W156X-R225W.avi
- Supplement_R1.pdf
